# Supplementary material for: Knockdown of Keratin 6 Within Arsenite-Transformed Human Urothelial Cells Decreases Basal/Squamous Expression, Inhibits Growth, and Increases Cisplatin Sensitivity
Source: Cells. 2024 Oct 31;13(21):1803. doi: 10.3390/cells13211803 (PMC11545824; doi:10.3390/cells13211803)
Supplement: Supplementary file 1 [file cells-13-01803-s001.zip]

Archive with 1 entries (1 files):
- cells-3277168-supplementary.pdf
